# Supplementary material for: Smilax china L. Polysaccharide Alleviates Dextran Sulphate Sodium-Induced Colitis and Modulates the Gut Microbiota in Mice
Source: Foods. 2023 Apr 13;12(8):1632. doi: 10.3390/foods12081632 (PMC10137970; doi:10.3390/foods12081632)
Supplement: Supplementary file 1 [file foods-12-01632-s001.zip]

Archive with 1 entries (1 files):
- foods-2245776-supplementary.pdf
